# Supplementary material for: Meteorological drivers of resource adequacy failures in current and high renewable Western U.S. power systems
Source: Nat Commun. 2023 Oct 11;14:6379. doi: 10.1038/s41467-023-41875-6 (PMC10567759; doi:10.1038/s41467-023-41875-6)
Supplement: Supplementary file 3 — Source Data [file 41467_2023_41875_MOESM3_ESM.csv]

	Composite IEC Class III
0	0.0
1	0.0
2	0.0
3	0.0
4	0.0
5	0.0
6	0.0
7	0.0
8	0.0
9	0.0
10	0.0
11	0.0
12	9.0
13	22.125
14	35.25
15	48.375
16	61.5
17	84.375
18	107.25
19	130.125
20	153.0
21	185.625
22	218.25
23	250.875
24	283.5
25	329.25
26	375.0
27	420.75
28	466.5
29	526.875
30	587.25
31	647.625
32	708.0
33	779.625
34	851.25
35	922.875
36	994.5
37	1060.125
38	1125.75
39	1191.375
40	1257.0
41	1297.5
42	1338.0
43	1378.5
44	1419.0
45	1434.375
46	1449.75
47	1465.125
48	1480.5
49	1484.625
50	1488.75
51	1492.875
52	1497.0
53	1497.375
54	1497.75
55	1498.125
56	1498.5
57	1498.875
58	1499.25
59	1499.625
60	1500.0
61	1500.0
62	1500.0
63	1500.0
64	1500.0
65	1500.0
66	1500.0
67	1500.0
68	1500.0
69	1500.0
70	1500.0
71	1500.0
72	1500.0
73	1500.0
74	1500.0
75	1500.0
76	1500.0
77	1500.0
78	1500.0
79	1500.0
80	1500.0
81	1500.0
82	1500.0
83	1500.0
84	1500.0
85	1500.0
86	1500.0
87	1500.0
88	1500.0
89	0.0
90	0.0
91	0.0
92	0.0
93	0.0
94	0.0
95	0.0
96	0.0
97	0.0
98	0.0
99	0.0
100	0.0
101	0.0
102	0.0
103	0.0
104	0.0
105	0.0
106	0.0
107	0.0
108	0.0
109	0.0
110	0.0
111	0.0
112	0.0
113	0.0
114	0.0
115	0.0
116	0.0
117	0.0
118	0.0
119	0.0
120	0.0
121	0.0
122	0.0
123	0.0
124	0.0
125	0.0
126	0.0
127	0.0
128	0.0
129	0.0
130	0.0
131	0.0
132	0.0
133	0.0
134	0.0
135	0.0
136	0.0
137	0.0
138	0.0
139	0.0
140	0.0
141	0.0
142	0.0
143	0.0
144	0.0
145	0.0
146	0.0
147	0.0
148	0.0
149	0.0
150	0.0
151	0.0
152	0.0
153	0.0
154	0.0
155	0.0
156	0.0
157	0.0
158	0.0
159	0.0
160	0.0
